# Supplementary material for: DNA Barcoding and Phylogenetic Relationship of Parabuthus liosoma (Ehrenberg, 1828) (Scorpiones: Buthidae) in Saudi Arabia
Source: Biology (Basel). 2026 Feb 12;15(4):321. doi: 10.3390/biology15040321 (PMC12938212; doi:10.3390/biology15040321)
Supplement: Supplementary file 1 [file biology-15-00321-s001.zip]

Archive with 1 entries (1 files):
- biology-3599710-supplementary.xlsx
