# Supplementary material for: DNA Barcoding and Phylogenetic Relationship of Parabuthus liosoma (Ehrenberg, 1828) (Scorpiones: Buthidae) in Saudi Arabia
Source: Biology (Basel). 2026 Feb 12;15(4):321. doi: 10.3390/biology15040321 (PMC12938212; doi:10.3390/biology15040321)
Supplement: Supplementary file 1 [file biology-15-00321-s001.zip › biology-3599710-supplementary.xlsx]

## Sheet: MatrixOutput
	PV124854	PV124853	PV124852	PV124851	PV124850	PV124849	PV124848	PV124847	PV124846	ON255634.1_Parabuthus_kajibu	ON255633.1_Parabuthus_brevimanus	ON255635.1_Parabuthus_pallidus	JQ514247.1_Parabuthus_transvaalicus	JN018154.1_Parabuthus_laevifrons	MK479197.1_Centruroides_pococki	KY944764.1_Hottentotta_tamulus	MH820412.1_Hottentotta_rugiscutis	KY982192.1_Heteroctenus_junceus	MT731062.1_Centruroides_granosus	MK479204.1_Centruroides_taino	ON255621.1_Microbuthus_kristensenorum	MK479164.1_Centruroides_bani	ON255597.1_Compsobuthus_eritreaensis	MK479176.1_Centruroides_griseus	MZ429064.1_Centruroides_schmidti	JF820093.1_Hottentotta_gentili	JF820094.1_Hottentotta_franzwerneri	EU381079.1_Centruroides_vittatus	MK479201.1_Centruroides_sissomi	MK479182.1_Centruroides_koesteri	MK479169.1_Centruroides_edwardsii	KY982198.1_Heteroctenus_junceus	KY982189.1_Heteroctenus_bonettii	ON255580.1_Buthus_mardochei
PV124854		0.00285548	0.00282966	0.00199087	0.00199087	0.00282966	0.00285548	0.00285548	0.00196969	0.012935	0.0135582	0.0140918	0.0134295	0.0145017	0.0142571	0.0142451	0.0140509	0.0152418	0.0143835	0.0146908	0.0145564	0.0147464	0.0142794	0.0147635	0.0145143	0.0146441	0.0148832	0.0150552	0.0144441	0.0154524	0.0159015	0.0154841	0.0152221	0.0148837
PV124853	0.004		0.00400789	0.00351933	0.00351933	0.00400789	0	0	0.00205688	0.0129695	0.0136315	0.0139251	0.0136162	0.0145068	0.0143941	0.0142601	0.0140581	0.0152576	0.0144417	0.0148333	0.0144977	0.014862	0.0143617	0.0149456	0.0145851	0.0146655	0.0148906	0.0151294	0.0145515	0.0156475	0.0160355	0.0155002	0.015359	0.0148924
PV124852	0.004	0.008		0.00197275	0.00197275	0	0.00400789	0.00400789	0.00341255	0.0126314	0.0132584	0.0143558	0.0134563	0.0142403	0.0141649	0.0143393	0.0141699	0.0151304	0.014362	0.0146749	0.0146964	0.0146208	0.0141778	0.0150921	0.0145771	0.0145648	0.0147996	0.0149497	0.0143372	0.0151325	0.0159697	0.0156132	0.0148381	0.0147823
PV124851	0.002	0.006	0.002		0	0.00197275	0.00351933	0.00351933	0.00279475	0.0127765	0.0133799	0.0142922	0.0132958	0.0143573	0.0142571	0.0143393	0.0141699	0.0152418	0.0143835	0.0147892	0.0146964	0.0147464	0.0141778	0.0149467	0.014409	0.0145648	0.0147996	0.0150552	0.0144441	0.0152254	0.0159015	0.0154841	0.0150254	0.0147595
PV124850	0.002	0.006	0.002	0		0.00197275	0.00351933	0.00351933	0.00279475	0.0127765	0.0133799	0.0142922	0.0132958	0.0143573	0.0142571	0.0143393	0.0141699	0.0152418	0.0143835	0.0147892	0.0146964	0.0147464	0.0141778	0.0149467	0.014409	0.0145648	0.0147996	0.0150552	0.0144441	0.0152254	0.0159015	0.0154841	0.0150254	0.0147595
PV124849	0.004	0.008	0	0.002	0.002		0.00400789	0.00400789	0.00341255	0.0126314	0.0132584	0.0143558	0.0134563	0.0142403	0.0141649	0.0143393	0.0141699	0.0151304	0.014362	0.0146749	0.0146964	0.0146208	0.0141778	0.0150921	0.0145771	0.0145648	0.0147996	0.0149497	0.0143372	0.0151325	0.0159697	0.0156132	0.0148381	0.0147823
PV124848	0.004	0	0.008	0.006	0.006	0.008		0	0.00205688	0.0129695	0.0136315	0.0139251	0.0136162	0.0145068	0.0143941	0.0142601	0.0140581	0.0152576	0.0144417	0.0148333	0.0144977	0.014862	0.0143617	0.0149456	0.0145851	0.0146655	0.0148906	0.0151294	0.0145515	0.0156475	0.0160355	0.0155002	0.015359	0.0148924
PV124847	0.004	0	0.008	0.006	0.006	0.008	0		0.00205688	0.0129695	0.0136315	0.0139251	0.0136162	0.0145068	0.0143941	0.0142601	0.0140581	0.0152576	0.0144417	0.0148333	0.0144977	0.014862	0.0143617	0.0149456	0.0145851	0.0146655	0.0148906	0.0151294	0.0145515	0.0156475	0.0160355	0.0155002	0.015359	0.0148924
PV124846	0.002	0.002	0.006	0.004	0.004	0.006	0.002	0.002		0.012866	0.0135388	0.0140574	0.0134348	0.0144186	0.0142657	0.0141259	0.0138721	0.0151671	0.0143209	0.0146943	0.0144447	0.0146826	0.0142039	0.0148273	0.0144926	0.0145341	0.0147886	0.0150002	0.0144115	0.0155229	0.0158985	0.0153905	0.0151521	0.0147696
ON255634.1_Parabuthus_kajibu	0.09	0.09	0.086	0.088	0.088	0.086	0.09	0.09	0.088		0.0125999	0.0141158	0.0131892	0.0147153	0.0160361	0.0159575	0.0153014	0.0162055	0.0155691	0.0150701	0.0153819	0.0157769	0.0151926	0.0159938	0.0153713	0.0147916	0.0156885	0.0157166	0.0144831	0.0155561	0.0162382	0.016814	0.0149041	0.0154589
ON255633.1_Parabuthus_brevimanus	0.106	0.106	0.102	0.104	0.104	0.102	0.106	0.106	0.104	0.09		0.013897	0.013641	0.0138681	0.0156724	0.0149011	0.0150215	0.0153513	0.0153435	0.0146958	0.015266	0.0146454	0.0150881	0.0160892	0.0157358	0.0153421	0.0148718	0.0159591	0.0144251	0.0159556	0.0159411	0.0162313	0.0156442	0.0154664
ON255635.1_Parabuthus_pallidus	0.108	0.104	0.112	0.11	0.11	0.112	0.104	0.104	0.106	0.112	0.106		0.0137068	0.0155638	0.0156579	0.014872	0.0143804	0.0159638	0.0151717	0.0150257	0.0162497	0.0155693	0.0160046	0.014436	0.0153908	0.0163812	0.0166437	0.0161339	0.0150745	0.0162325	0.0153031	0.0158714	0.0159458	0.0159901
JQ514247.1_Parabuthus_transvaalicus	0.0979592	0.0979592	0.0979592	0.0959184	0.0959184	0.0979592	0.0979592	0.0979592	0.0959184	0.0877551	0.1	0.0979592		0.0146002	0.0150379	0.016086	0.015435	0.0159282	0.0150231	0.0151725	0.0153946	0.015961	0.0154667	0.0159485	0.0146497	0.0152728	0.0152654	0.0153606	0.0149703	0.0149791	0.0150052	0.015923	0.0150799	0.0157623
JN018154.1_Parabuthus_laevifrons	0.118	0.118	0.114	0.116	0.116	0.114	0.118	0.118	0.116	0.12	0.11	0.134	0.108163		0.0159236	0.0166084	0.0165995	0.0161701	0.0165054	0.0160758	0.0163371	0.0159171	0.0169464	0.0167674	0.0165036	0.0163071	0.0162278	0.0167797	0.0162578	0.0166836	0.0168751	0.0174419	0.016617	0.0166528
MK479197.1_Centruroides_pococki	0.12	0.12	0.118	0.12	0.12	0.118	0.12	0.12	0.118	0.138	0.136	0.132	0.120408	0.132		0.015686	0.0154664	0.0132252	0.0113545	0.0137571	0.0157072	0.0133957	0.0160121	0.0131226	0.0146994	0.0153951	0.0158821	0.0121108	0.0137877	0.0128169	0.0113811	0.0138457	0.0143733	0.0167733
KY944764.1_Hottentotta_tamulus	0.116	0.116	0.118	0.118	0.118	0.118	0.116	0.116	0.114	0.146	0.134	0.134	0.142857	0.152	0.14		0.0106746	0.0158751	0.0160678	0.0162419	0.0141034	0.0149553	0.0146632	0.0160438	0.0160754	0.0144311	0.0141508	0.0159398	0.0152782	0.0163634	0.0158272	0.0163132	0.0163172	0.0153083
MH820412.1_Hottentotta_rugiscutis	0.118	0.118	0.12	0.12	0.12	0.12	0.118	0.118	0.116	0.132	0.132	0.124	0.136735	0.156	0.14	0.06		0.0162778	0.0157462	0.0156169	0.0148383	0.0151578	0.0149091	0.0158245	0.0157686	0.0140081	0.0144288	0.0151014	0.0150173	0.0153914	0.0157575	0.0156969	0.0156424	0.0153078
KY982192.1_Heteroctenus_junceus	0.12	0.12	0.118	0.12	0.12	0.118	0.12	0.12	0.118	0.13	0.12	0.148	0.130612	0.134	0.096	0.154	0.154		0.0145151	0.0145229	0.0152566	0.0133031	0.0158045	0.013435	0.0147557	0.0148965	0.015711	0.0146383	0.0141273	0.0147552	0.0143629	0.0110878	0.0143471	0.0160016
MT731062.1_Centruroides_granosus	0.124	0.124	0.122	0.124	0.124	0.122	0.124	0.124	0.122	0.142	0.134	0.132	0.128571	0.154	0.07	0.152	0.152	0.114		0.0136589	0.0162675	0.013195	0.0159535	0.0140375	0.0146816	0.016123	0.0163648	0.0127874	0.0134022	0.0128599	0.0115476	0.0135809	0.0139627	0.0166889
MK479204.1_Centruroides_taino	0.12	0.12	0.12	0.122	0.122	0.12	0.12	0.12	0.118	0.124	0.122	0.126	0.120408	0.14	0.1	0.154	0.148	0.106	0.104		0.0163715	0.0142008	0.0154418	0.013651	0.0140176	0.0152825	0.0153266	0.0152197	0.0136677	0.0145963	0.0135711	0.0150636	0.0149162	0.0155782
ON255621.1_Microbuthus_kristensenorum	0.122	0.122	0.124	0.124	0.124	0.124	0.122	0.122	0.12	0.132	0.136	0.158	0.136735	0.156	0.15	0.118	0.122	0.136	0.152	0.152		0.0154088	0.0137716	0.0160021	0.0162043	0.0146491	0.0150734	0.0152692	0.0159138	0.0157793	0.0156944	0.0160376	0.0166521	0.0141082
MK479164.1_Centruroides_bani	0.124	0.124	0.122	0.124	0.124	0.122	0.124	0.124	0.122	0.138	0.12	0.138	0.138776	0.146	0.092	0.136	0.138	0.102	0.1	0.106	0.14		0.0153482	0.0129138	0.0140576	0.014744	0.0147845	0.0141271	0.013139	0.0133377	0.0142173	0.0141406	0.0144864	0.0156334
ON255597.1_Compsobuthus_eritreaensis	0.118	0.118	0.116	0.116	0.116	0.116	0.118	0.118	0.116	0.142	0.142	0.154	0.142857	0.176	0.152	0.122	0.13	0.144	0.16	0.142	0.108	0.14		0.0150819	0.015372	0.0134694	0.013463	0.0157975	0.0151282	0.0152133	0.0165304	0.0160356	0.0158657	0.0145784
MK479176.1_Centruroides_griseus	0.124	0.128	0.128	0.126	0.126	0.128	0.128	0.128	0.126	0.134	0.142	0.12	0.130612	0.15	0.088	0.152	0.144	0.1	0.106	0.094	0.148	0.088	0.132		0.0136761	0.0159865	0.01624	0.0143755	0.0137114	0.0142999	0.0130416	0.0132615	0.014714	0.0157298
MZ429064.1_Centruroides_schmidti	0.124	0.124	0.124	0.122	0.122	0.124	0.124	0.124	0.122	0.132	0.14	0.146	0.12449	0.158	0.122	0.156	0.158	0.124	0.128	0.112	0.158	0.116	0.138	0.108		0.0163748	0.016132	0.0140899	0.0122044	0.0142405	0.0146437	0.0155831	0.0143791	0.0157635
JF820093.1_Hottentotta_gentili	0.122	0.122	0.12	0.12	0.12	0.12	0.122	0.122	0.12	0.13	0.134	0.158	0.132653	0.148	0.136	0.112	0.106	0.136	0.146	0.13	0.114	0.132	0.106	0.146	0.166		0.0093293	0.0165685	0.0155656	0.0155207	0.0166128	0.0157162	0.0168508	0.014677
JF820094.1_Hottentotta_franzwerneri	0.124	0.124	0.122	0.122	0.122	0.122	0.124	0.124	0.122	0.144	0.132	0.162	0.136735	0.146	0.144	0.11	0.116	0.144	0.15	0.136	0.122	0.134	0.11	0.146	0.154	0.044		0.0163468	0.0152033	0.0158996	0.0164586	0.0158698	0.0163566	0.0154863
EU381079.1_Centruroides_vittatus	0.128	0.128	0.126	0.128	0.128	0.126	0.128	0.128	0.126	0.142	0.146	0.148	0.134694	0.146	0.086	0.156	0.142	0.122	0.09	0.13	0.152	0.114	0.156	0.114	0.114	0.154	0.148		0.0137013	0.0130804	0.0132252	0.0149771	0.014705	0.0171554
MK479201.1_Centruroides_sissomi	0.126	0.126	0.124	0.126	0.126	0.124	0.126	0.126	0.124	0.12	0.122	0.136	0.130612	0.164	0.106	0.144	0.144	0.112	0.094	0.104	0.15	0.096	0.146	0.108	0.082	0.142	0.138	0.11		0.0140952	0.0134229	0.0149161	0.0134476	0.0155729
MK479182.1_Centruroides_koesteri	0.13	0.134	0.126	0.128	0.128	0.126	0.134	0.134	0.132	0.134	0.144	0.14	0.126531	0.16	0.092	0.162	0.15	0.126	0.094	0.112	0.146	0.098	0.132	0.11	0.124	0.13	0.138	0.098	0.106		0.0145091	0.015275	0.0142788	0.0157133
MK479169.1_Centruroides_edwardsii	0.132	0.132	0.134	0.132	0.132	0.134	0.132	0.132	0.13	0.136	0.134	0.128	0.126531	0.148	0.068	0.142	0.142	0.104	0.072	0.094	0.138	0.11	0.154	0.088	0.116	0.15	0.148	0.096	0.1	0.106		0.0134587	0.0138413	0.0168447
KY982198.1_Heteroctenus_junceus	0.13	0.13	0.132	0.13	0.13	0.132	0.13	0.13	0.128	0.146	0.138	0.148	0.138776	0.158	0.108	0.168	0.148	0.064	0.102	0.116	0.148	0.116	0.15	0.096	0.14	0.148	0.15	0.126	0.12	0.124	0.092		0.0140692	0.0168358
KY982189.1_Heteroctenus_bonettii	0.13	0.13	0.126	0.128	0.128	0.126	0.13	0.13	0.128	0.126	0.136	0.144	0.128571	0.15	0.112	0.154	0.146	0.11	0.106	0.11	0.164	0.114	0.156	0.112	0.122	0.158	0.152	0.118	0.106	0.11	0.106	0.104		0.0164333
ON255580.1_Buthus_mardochei	0.128	0.128	0.124	0.126	0.126	0.124	0.128	0.128	0.126	0.144	0.138	0.162	0.142857	0.16	0.158	0.134	0.132	0.148	0.162	0.136	0.108	0.138	0.116	0.14	0.15	0.13	0.138	0.17	0.146	0.154	0.16	0.158	0.156

## Sheet: Caption
Table. Estimates of Evolutionary Divergence between Sequences
The number of base differences per site from between sequences are shown. Standard error estimate(s) are shown above the diagonal. This analysis involved 34 nucleotide sequences. Codon positions included were 1st+2nd+3rd+Noncoding. All ambiguous positions were removed for each sequence pair (pairwise deletion option). There were a total of 500 positions in the final dataset. Evolutionary analyses…
1. Tamura K., Stecher G., and Kumar S. (2021). MEGA 11: Molecular Evolutionary Genetics Analysis Version 11. Molecular Biology and Evolution https://doi.org/10.1093/molbev/msab120.
Disclaimer: Although utmost care has been taken to ensure the correctness of the caption, the caption text is provided "as is" without any warranty of any kind. Authors advise the user to carefully check the caption prior to its use for any purpose and report any errors or problems to the authors immediately (www.megasoftware.net). In no event shall the authors and their employers be liable for a…
